# Supplementary material for: Maternal Resveratrol Treatment Re-Programs and Maternal High-Fat Diet-Induced Retroperitoneal Adiposity in Male Offspring
Source: Int J Environ Res Public Health. 2020 Apr 17;17(8):2780. doi: 10.3390/ijerph17082780 (PMC7215689; doi:10.3390/ijerph17082780)
Supplement: Supplementary file 1 [file ijerph-17-02780-s001.zip]

Archive with 6 entries (6 files):
- Sup Figure 4.tiff
- Supplementary table 1.doc
- Sup Figure 1.tiff
- Sup Figure 2.tiff
- Sup Figure 3.tiff
- ijerph-761894 supplementary.docx
